# Supplementary material for: Efficacy of Different Dietary Patterns in the Treatment of Functional Gastrointestinal Disorders in Children and Adolescents: A Systematic Review of Intervention Studies
Source: Nutrients. 2023 Jun 10;15(12):2708. doi: 10.3390/nu15122708 (PMC10302595; doi:10.3390/nu15122708)
Supplement: Supplementary file 1 [file nutrients-15-02708-s001.zip]

Archive with 1 entries (1 files):
- nutrients-2410127-supplementary.pdf
